# Supplementary material for: Multi-Omics Research Reveals the Effects of the ABA-Regulated Phenylpropanoid Biosynthesis Pathway on the UV-B Response in Rhododendron chrysanthum Pall
Source: Plants (Basel). 2025 Jan 1;14(1):101. doi: 10.3390/plants14010101 (PMC11723134; doi:10.3390/plants14010101)
Supplement: Supplementary file 1 [file plants-14-00101-s001.zip]

Archive with 2 entries (2 files):
- Supplementary Figuers.pdf
- Supplementary Tables.xlsx
