# Supplementary material for: Multi-Omics Research Reveals the Effects of the ABA-Regulated Phenylpropanoid Biosynthesis Pathway on the UV-B Response in Rhododendron chrysanthum Pall
Source: Plants (Basel). 2025 Jan 1;14(1):101. doi: 10.3390/plants14010101 (PMC11723134; doi:10.3390/plants14010101)
Supplement: Supplementary file 1 [file plants-14-00101-s001.zip › Supplementary Tables.xlsx]

## Sheet: Supplementary Table S1.
Supplementary Table S1. Information about hydrophobic cluster of SnRK2
Cluster ID	Area	Number of contacts	Contacts/Residue	Area/Residue
0	65.6	2	1	32.8
1	300.53	8	2	37.57
2	271.72	7	1.75	38.82
3	4014.6	101	3.61	39.75
4	3367.44	80	3.08	42.09
5	1860.58	38	2.71	48.96
6	135.42	4	1.33	33.85
7	39.45	2	1	19.73
8	423.31	8	2	52.91
9	288.56	7	1.75	41.22
10	80.23	2	1	40.11
11	3175.73	72	3	44.11
12	1903.8	45	3.21	42.31
13	134.75	4	1.33	33.69
14	38.12	2	1	19.06
15	339.54	8	2	42.44
16	273.93	6	1.5	45.66
17	1958.98	46	3.54	42.59
18	3292.09	78	3	42.21
19	171.98	4	1.33	43
20	313.16	8	2	39.15
21	256.2	6	1.5	42.7
22	1783.01	47	3.62	37.94
23	3489.78	79	3.04	44.17
24	1789.44	38	2.71	47.09
25	44.99	2	1	22.5
26	324.02	8	2	40.5
27	263.74	7	1.75	37.68
28	56.52	2	1	28.26
29	1394.71	30	3.33	46.49
30	3053.17	73	2.92	41.82
31	110.37	4	1.33	27.59
32	54.74	2	1	27.37
33	398.05	8	2	49.76
34	275.49	7	1.75	39.36
35	1982.48	47	3.62	42.18
36	3408	80	3.08	42.6
37	68.48	2	1	34.24

## Sheet: Supplementary Table S2.
Supplementary Table S2. Quality statistics for Clean Reads
Sample	Total Raw Reads (M)	Total Clean Reads (M)	Total Clean Bases(Gb)	Clean Reads Q20(%)	Clean Reads Q30(%)	Clean Reads Ratio(%)
A1	43.69	42.55	6.38	98.11	93.41	97.38
A2	43.69	42.34	6.35	97.83	92.4	96.9
A3	43.69	42.39	6.36	98.15	93.57	97.03
B1	43.69	42.39	6.36	98.14	93.52	97.03
B2	43.69	42.37	6.36	97.96	92.87	96.97
B3	45.44	43.46	6.52	98.43	94.51	95.64
C1	45.44	43.3	6.5	98.28	94.09	95.3
C2	43.69	42.35	6.35	98.05	93.16	96.94
C3	43.69	42.38	6.36	97.89	92.61	97

## Sheet: Supplementary Table S3.
Supplementary Table S3. Quality Indicators for Unigene
Sample	Total Number	Total Length	Mean Length	N50	N70	N90	GC(%)
A1	54451	56199483	1032	1735	1149	463	43.64
A2	53680	55168896	1027	1725	1139	463	43.73
A3	54324	56106332	1032	1735	1144	464	43.63
B1	50222	51121778	1017	1706	1129	456	43.84
B2	49257	49825537	1011	1701	1119	450	43.86
B3	57241	57059874	996	1705	1106	431	43.72
C1	46632	46659396	1000	1675	1109	447	44.01
C2	50571	51256047	1013	1711	1128	453	43.79
C3	48695	49075578	1007	1691	1116	450	43.85
